# Supplementary material for: Risk factors of cervical cancer after a negative cytological diagnosis in Polish cervical cancer screening programme
Source: Cancer Med. 2021 May 2;10(10):3449–60. doi: 10.1002/cam4.3857 (PMC8124104; doi:10.1002/cam4.3857)
Supplement: Supplementary file 1 — Table S1 [file CAM4-10-3449-s001.xlsx]

## Sheet: Arkusz1
Risk factors of false negative cytology result obtaining	Results of multivariate logistic regression for different values of benchmark for number of slides processed by laboratory annually
	benchmark = 7,000		benchmark = 8,000		benchmark = 9,000		benchmark = 10,000		benchmark = 11,000		benchmark = 12,000		benchmark = 13,000		benchmark = 14,000		benchmark = 15,000
	OR (95% CI)	p-value	OR (95% CI)	p-value	OR (95% CI)	p-value	OR (95% CI)	p-value	OR (95% CI)	p-value	OR (95% CI)	p-value	OR (95% CI)	p-value	OR (95% CI)	p-value	OR (95% CI)	p-value
Signs of microorganisms on a slide reported in microscopic evaluation
no	1.00	.	1.00	.	1.00	.	1.00	.	1.00	.	1.00	.	1.00	.	1.00	.	1.00	.
yes	2.20 (1.67 - 2.9)	<0.001	2.23 (1.7 - 2.94)	<0.001	2.18 (1.65 - 2.87)	<0.001	2.18 (1.65 - 2.86)	<0.001	2.20 (1.67 - 2.9)	<0.001	2.20 (1.67 - 2.89)	<0.001	2.19 (1.66 - 2.88)	<0.001	2.19 (1.67 - 2.88)	<0.001	2.20 (1.67 - 2.89)	<0.001
Laboratories workload
above benchmark number of slides processed annually	1.00	.	1.00	.	1.00	.	1.00	.	1.00	.	1.00	.	1.00	.	1.00	.	1.00	.
below benchmark number of slides processed annually	1.49 (1.08 - 2.05)	0.015	1.57 (1.17 - 2.12)	0.003	1.60 (1.22 - 2.09)	0.001	1.53 (1.18 - 1.97)	0.001	1.53 (1.19 - 1.97)	0.001	1.36 (1.06 - 1.75)	0.016	1.32 (1.03 - 1.7)	0.027	1.38 (1.08 - 1.76)	0.011	1.34 (1.05 - 1.71)	0.02
Histological type of diagnosed cancer
squamous cell carcinoma	1.00	.	1.00	.	1.00	.	1.00	.	1.00	.	1.00	.	1.00	.	1.00	.	1.00	.
adenocarcinoma	3.38 (2.37 - 4.84)	<0.001	3.40 (2.38 - 4.87)	<0.001	3.39 (2.37 - 4.85)	<0.001	3.37 (2.36 - 4.82)	<0.001	3.36 (2.35 - 4.81)	<0.001	3.37 (2.36 - 4.81)	<0.001	3.39 (2.37 - 4.84)	<0.001	3.38 (2.36 - 4.83)	<0.001	3.40 (2.38 - 4.85)	<0.001
other types of carcinoma	1.96 (1.10 - 3.49)	0.023	1.98 (1.11 - 3.53)	0.021	1.99 (1.11 - 3.55)	0.02	1.99 (1.11 - 3.55)	0.02	2.02 (1.13 - 3.60)	0.018	2.02 (1.13 - 3.60)	0.018	2.02 (1.13 - 3.60)	0.018	2.02 (1.13 - 3.60)	0.018	1.99 (1.11 - 3.55)	0.02
Cervical ectropion reported during Pap smear collection
no	1.00	.	1.00	.	1.00	.	1.00	.	1.00	.	1.00	.	1.00	.	1.00	.	1.00	.
yes	0.61 (0.45 - 0.83)	0.001	0.6 (0.45 - 0.82)	0.001	0.61 (0.45 - 0.82)	0.001	0.61 (0.45 - 0.83)	0.001	0.61 (0.45 - 0.82)	0.001	0.61 (0.45 - 0.83)	0.001	0.62 (0.46 - 0.83)	0.002	0.62 (0.46 - 0.83)	0.002	0.62 (0.46 - 0.83)	0.002
Other macroscopic changes of the cervix reported during Pap smear collection
no	1.00	.	1.00	.	1.00	.	1.00	.	1.00	.	1.00	.	1.00	.	1.00	.	1.00	.
yes	0.41 (0.25 - 0.67)	<0.001	0.42 (0.25 - 0.68)	<0.001	0.41 (0.25 - 0.67)	<0.001	0.4 (0.25 - 0.66)	<0.001	0.41 (0.25 - 0.66)	<0.001	0.41 (0.25 - 0.66)	<0.001	0.41 (0.25 - 0.66)	<0.001	0.41 (0.25 - 0.67)	<0.001	0.41 (0.25 - 0.67)	<0.001
Smoking status
Never smoked	1.00	.	1.00	.	1.00	.	1.00	.	1.00	.	1.00	.	1.00	.	1.00	.	1.00	.
Currently smoking	0.60 (0.47 - 0.78)	<0.001	0.60 (0.47 - 0.78)	<0.001	0.60 (0.46 - 0.78)	<0.001	0.60 (0.47 - 0.78)	<0.001	0.60 (0.47 - 0.78)	<0.001	0.60 (0.47 - 0.78)	<0.001	0.60 (0.47 - 0.78)	<0.001	0.60 (0.47 - 0.78)	<0.001	0.60 (0.47 - 0.78)	<0.001
Quit smoking	0.88 (0.53 - 1.45)	0.605	0.88 (0.53 - 1.46)	0.619	0.87 (0.53 - 1.44)	0.589	0.88 (0.53 - 1.45)	0.614	0.87 (0.52 - 1.43)	0.577	0.86 (0.52 - 1.42)	0.55	0.86 (0.52 - 1.43)	0.568	0.85 (0.52 - 1.41)	0.541	0.85 (0.52 - 1.41)	0.537
Table S1 Results of multivariate sensitivity analyses of factors influencing false negative and true positive cytological results in women participating in OCCSP in 2010-2012 with different benchmarks for annual laboratory workload: from 7,000 to 15,000 slides evaluated per year.
